# Supplementary material for: Photocatalytic Hydrogen Production Driven by Solar Energy: Performance Under Central European Climatic Conditions
Source: Int J Mol Sci. 2026 Apr 25;27(9):3822. doi: 10.3390/ijms27093822 (PMC13163696; doi:10.3390/ijms27093822)
Supplement: Supplementary file 1 [file ijms-27-03822-s001.zip]

Archive with 1 entries (1 files):
- ijms-4255656-supplementary.pdf
